# Supplementary material for: The bibliometric and visualized analysis on cancer stem cells in the early 21st century
Source: Int J Surg. 2025 Sep 20;112(1):1465–78. doi: 10.1097/JS9.0000000000003368 (PMC12825834; doi:10.1097/JS9.0000000000003368)
Supplement: Supplementary file 1 [file js9-112-1465-001.xlsx]

## Sheet: Sheet1
Title	Journal	First Author	Year	Strength	Begin	End	Citations
Prospective identification of tumorigenic breast cancer cells	PROCEEDINGS OF THE NATIONAL ACADEMY OF SCIENCES OF THE UNITED STATES OF AMERICA	Al-Hajj, M	2003	161.65	2003	2008	3300
Identification of a cancer stem cell in human brain tumors	CANCER RESEARCH	Singh, SK	2003	105.59	2004	2008	1648
Identification of human brain tumour initiating cells	NATURE	Singh, SK	2004	220.79	2005	2009	2273
Tumour stem cells and drug resistance	NATURE REVIEWS CANCER	Dean, M	2005	83.64	2006	2010	1202
Identification and expansion of human colon-cancer-initiating cells	NATURE	Ricci-Vitiani, L	2007	200.43	2007	2012	1541
A human colon cancer cell capable of initiating tumour growth in immunodeficient mice	NATURE	O'Brien, CA	2007	195.44	2007	2012	1464
Glioma stem cells promote radioresistance by preferential activation of the DNA damage response	NATURE	Bao, SD	2006	167.3	2007	2011	1581
Identification of pancreatic cancer stem cells	CANCER RESEARCH	Li, CW	2007	131.53	2007	2012	1068
Prospective identification of tumorigenic prostate cancer stem cells	CANCER RESEARCH	Collins, AT	2005	122.15	2007	2010	958
Cancer stem cells--perspectives on current status and future directions: AACR Workshop on cancer stem cells.	CANCER RESEARCH	Clarke, Michael F	2006	97.59	2007	2011	1084
Identification of a subpopulation of cells with cancer stem cell properties in head and neck squamous cell carcinoma	PROCEEDINGS OF THE NATIONAL ACADEMY OF SCIENCES OF THE UNITED STATES OF AMERICA	Prince, ME	2007	84.07	2007	2012	750
Distinct populations of cancer stem cells determine tumor growth and metastatic activity in human pancreatic cancer	CELL STEM CELL	Hermann, PC	2007	92.03	2008	2012	954
Phenotypic characterization of human colorectal cancer stem cells	PROCEEDINGS OF THE NATIONAL ACADEMY OF SCIENCES OF THE UNITED STATES OF AMERICA	Dalerba, P	2007	86.46	2008	2012	729
Cancer stem cells in solid tumours: accumulating evidence and unresolved questions	NATURE REVIEWS CANCER	Visvader, JE	2008	122.33	2009	2013	1282
ALDH1 is a marker of normal and malignant human mammary stem cells and a predictor of poor clinical outcome	CELL STEM CELL	Ginestier, C	2007	114.59	2009	2012	1436
The epithelial-mesenchymal transition generates cells with properties of stem cells	CELL	Mani, SA	2008	151.66	2010	2013	1822
A restricted cell population propagates glioblastoma growth after chemotherapy	NATURE	Chen, J	2012	85.83	2013	2017	475
Cancer Stem Cells: Current Status and Evolving Complexities	CELL STEM CELL	Visvader, JE	2012	90.35	2014	2017	467
Evolution of the Cancer Stem Cell Model	CELL STEM CELL	Kreso, A	2014	126.24	2015	2019	526
Global Cancer Statistics, 2012	CA-A CANCER JOURNAL FOR CLINICIAN	Torre, LA	2015	87.34	2016	2020	235
Cancer stem cells revisited	NATURE MEDICINE	Batlle, E	2017	232.62	2018	2022	636
EMT, CSCs, and drug resistance: the mechanistic link and clinical implications	NATURE REVIEWS CLINICAL ONCOLOGY	Shibue, T	2017	119.41	2018	2022	333
Cancer stem cells as key drivers of tumour progression	JOURNAL OF BIOMEDICAL SCIENCE	Ayob, AZ	2018	83.44	2019	2024	203
Machine Learning Identifies Stemness Features Associated with Oncogenic Dedifferentiation	CELL	Malta, TM	2018	108.44	2020	2024	250
Targeting cancer stem cell pathways for cancer therapy	SIGNAL TRANSDUCTION AND TARGETED THERAPY	Yang, LQ	2020	148.07	2021	2024	291
