# Supplementary material for: The bibliometric and visualized analysis on cancer stem cells in the early 21st century
Source: Int J Surg. 2025 Sep 20;112(1):1465–78. doi: 10.1097/JS9.0000000000003368 (PMC12825834; doi:10.1097/JS9.0000000000003368)
Supplement: Supplementary file 2 [file js9-112-1465-002.xlsx]

## Sheet: Sheet1
Cluster 1				Cluster 2				Cluster 3				Cluster 4				Cluster 5
Author Keywords	Occurrences	Average. Publication. Year	Average.Citations	Author Keywords	Occurrences	Average. Publication. Year	Average.Citations	Author Keywords	Occurrences	Average. Publication. Year	Average.Citations	Author Keywords	Occurrences	Average. Publication. Year	Average.Citations	Author Keywords	Occurrences	Average. Publication. Year	Average.Citations
cancer stem cells	8389	2017.06	32.1023	glioblastoma	880	2016.79	37.9591	micrornas	383	2016.67	38.4386	breast neoplasms	1135	2017.47	33.037	carcinoma, hepatocellular	762	2018.22	28.5499
cd133	759	2015.2	37.0395	apoptosis	592	2017.36	26.5507	prostatic neoplasms	328	2016.51	36.1433	epithelial-mesenchymal transition	1096	2017.48	40.7692	tumor microenvironment	298	2019.67	28.3121
colorectal neoplasms	630	2018.28	24.8825	glioma	415	2015.17	41.4795	self-renewal	253	2015.52	45.8458	neoplasm metastasis	718	2017.52	34.9053	tumor-initiating cells	227	2015.64	42.859
cd44	581	2016.6	42.3993	cell proliferation	300	2017.53	21.0967	carcinogenesis	238	2016.31	37.3655	stemness	524	2019.9	23.2958	immunotherapy	224	2019.13	24.6429
prognosis	537	2017.76	21.352	hypoxia	255	2016.62	44.8196	differentiation	207	2014.91	41.5217	wnt signaling pathway	422	2017.92	34.4408	liver neoplasms	115	2018.1	45.713
chemoresistance	477	2017.71	39.9581	autophagy	223	2018.48	37.1121	melanoma	200	2016.62	28.33	breast cancer stem cells	360	2018.17	32.9111	tumor heterogeneity	114	2018.2	39.7281
drug resistance	367	2017.67	31.654	drug therapy	218	2017.46	24.7569	cancer therapy	181	2016.89	32.4254	triple negative breast neoplasms	293	2019.59	24.7133	liver cancer stem cells	96	2018.47	24.1771
ovarian neoplasms	336	2017.5	34.494	angiogenesis	187	2016.49	41.4866	therapeutic target	145	2017.27	32.7793	invasion	259	2016.88	32.9537	notch1	67	2018.12	26.3582
pancreatic neoplasms	332	2016.89	36.1416	resistance	142	2018.11	28.8028	epigenomics	129	2017.29	30.3876	notch signaling pathway	213	2016.27	45.3474	sorafenib	62	2019.02	22.371
stomach neoplasms	327	2018.19	26.8257	radiotherapy	139	2017.12	27.5396	mesenchymal stem cells	108	2015.85	36.9444	stat3	198	2018.05	37.298	organoids	53	2020.85	18.3585
biomarkers	321	2017.45	32.6667	salinomycin	138	2016.88	39.6232	microenvironment	93	2015.41	37.8495	beta catenin	181	2017.47	28.6519	killer cells, natural	53	2017.98	30.3962
squamous cell carcinoma of head and neck	310	2018.02	24.1355	radioresistance	133	2018.11	43.0602	exosomes	92	2019.86	47.6087	migration	165	2017.94	27.1818	cancer-associated fibroblasts	52	2018.71	30.0577
lung neoplasms	298	2017.7	32.2148	akt	124	2017.84	33.6613	gene expression	88	2016.82	24.4205	hedgehogs	116	2016.39	38.4224	dendritic cells	48	2016.52	29.9375
colonic neoplasms	259	2017.01	32.3822	glioma stem cells	120	2017.21	34	dna methylation	80	2016.72	35.1125	mammospheres	112	2016.88	34.1607	tumor-associated macrophages	48	2019.79	38.5
sox2	245	2017.41	33.1837	p53	119	2016.22	36.0504	neuroblastoma	79	2016.09	21.3165	nf-kappa b	84	2017.68	35.631	macrophages	43	2018.21	50.7907
immunohistochemistry	206	2015.96	22.1505	cell cycle	119	2016.87	22.437	signaling pathway	61	2017.61	47.8852	interleukin-6	83	2018.07	34.2771	plasticity	40	2018.2	30.5
carcinoma, non-small-cell lung	201	2018.39	24.9652	egfr	117	2017.68	25.8291	leukemia, myeloid, acute	55	2017.11	22.4727	cadherins	71	2016.42	35.7606	cytokines	36	2018.33	22.7778
aldehyde dehydrogenase 1 family	194	2016.01	26.567	nanoparticles	113	2018.2	27.0708	microarray	52	2013.98	39.0385	colorectal cancer stem cells	71	2017.89	28.5211	sox9	33	2019.3	26.303
aldehyde dehydrogenase	172	2016.46	42.4128	brain neoplasms	107	2015.08	39.6822	cell line	48	2014.17	27.9375	inflammation	70	2016.73	61.7429	t-lymphocytes	30	2018.13	23.5
nanog	159	2016.71	37.9937	doxorubicin	103	2017.7	32.0971	computational biology	47	2019	18.3617	transforming growth factor beta	64	2016.23	48.125
osteosarcoma	157	2017.52	30.2994	metabolism	102	2019.45	28.0784	mouse model	47	2014.51	61.7234	twist	58	2016.1	51.431
cisplatin	139	2017.88	25.4317	metformin	95	2017.33	39.9895	proteomics	46	2017.59	11.6522	extracellular matrix	53	2018.94	26.0377
cd24	129	2015.69	33.8915	temozolomide	92	2016.42	34.2717	oncogenes	45	2015.62	43.9333	her2	53	2016.08	39.6981
urinary bladder neoplasms	112	2017.71	33.0625	mitochondria	92	2019.08	35.9674	signal transduction	45	2015.69	40.4	ovarian cancer stem cells	49	2016.96	47.8571
epithelial cell adhesion molecule	102	2016.99	30.2843	heterografts	82	2015.16	54.4146	ezh2	45	2017.8	25.8444	vasculogenic mimicry	45	2017.22	30.0444
abcg2	101	2015	36.0594	reactive oxygen species	81	2018.62	32.9506	transcription factors	44	2017.55	28.7273	yap	43	2019.91	30.3953
lgr5	101	2016.84	27.1881	combination therapy	75	2018.81	26.56	pluripotent stem-cells	43	2016.47	36.7442	snails	41	2015.98	74.7073
spheroids	101	2018.02	23.4455	radiation	73	2016.12	37.1233	precision medicine	41	2018.9	24.5854	zeb1	39	2018.49	42.1795
bmi1	98	2015.5	48.7449	paclitaxel	73	2017.48	38.9589	leukemia	41	2013.24	52.0976	hippo signaling pathway	39	2018.67	52.6154
tumorigenicity	98	2015.16	45.7653	curcumin	72	2018.01	41.7222	quiescence	40	2017.4	21.175	c-met	38	2017.26	41.2105
uterine cervical neoplasms	97	2018.33	20.134	neural stem cells	68	2012.69	45.3382	reprogramming	39	2016.59	31.0256	gli1	36	2017.94	25.9167
nasopharyngeal carcinoma	94	2016.8	23.266	mtor	67	2017.33	37.5373	embryonic stem cells	37	2013.97	40.027	taz	36	2018.36	47.9722
survival	93	2016.89	38.5376	ros	63	2018.94	27.8889	tumor-suppressor	36	2017.19	32.6667	interleukin-8	33	2018.55	27.6667
recurrence	92	2016.35	40.1848	pi3k	63	2018.54	34.6667	receptors, androgen	36	2017.14	34.9444	integrins	31	2015.61	38.9677
adenocarcinoma of lung	89	2019.35	17.4831	drug-delivery	63	2016.62	42.2857	telomerase	36	2013.78	36.6944	myc	31	2018.65	16.8065
mouth neoplasms	89	2017.78	22.3483	cell movement	60	2017.65	21.9333	niche	35	2014.11	55.2857	receptors, estrogen	30	2017.9	29.1333
flow cytometry	89	2015.06	20.5843	medulloblastoma	59	2015.22	37.8475	transcriptome	35	2016.23	58.3143	gastric cancer stem cells	30	2019.9	31.8
neoplastic cells, circulating	88	2017.86	33.375	rna, small interfering	58	2016.21	37.8621	stem cell niche	34	2014.38	36.0294	sulforaphane	30	2017.53	35.4
rna, long noncoding	88	2019.57	31.1364	hyaluronic acid	57	2018.42	36.6842	gene expression profiling	33	2017.55	35.4848
head and neck neoplasms	87	2017.43	32.0345	dna damage	57	2017.37	23.7193	prostate	33	2011.64	35.0909
carcinoma, renal cell	85	2017.81	22.3765	oxidative stress	57	2018.56	29.3684	transcription	31	2018.45	19.8065
tumor progression	81	2017.05	32.0247	cytotoxicity	57	2018.7	16.2456	biological products	31	2018.45	29.0968
drug resistance, multiple	78	2016.1	42.4359	aging	56	2015.48	41.4643	dedifferentiation	30	2017	70.4667
fluorouracil	77	2017.4	20.5844	radiation tolerance	53	2017.7	22.1509	methylation	30	2017.43	30.8667
carcinoma, squamous cell	73	2017.05	22.6438	glycolysis	52	2019.98	30.5192
nestin	72	2013.78	25.6806	pten	52	2016.65	38.8269
c-myc	71	2018.48	23.2676	tumorsphere	48	2016.81	35.0625
side-population cells	69	2014.09	38.1884	glioblastoma stem cells	45	2017.76	25.4667
aldehyde dehydrogenase 1a1	64	2015.55	48.9531	extracellular vesicles	44	2020.59	26.5455
pancreatic ductal adenocarcinoma	61	2018.84	22.7213	gbm	44	2017.59	24.3409
esophageal squamous cell carcinoma	60	2018.3	21.1167	dna repair	43	2017.05	32.9767
gemcitabine	60	2017.12	40.8167	nanomedicine	43	2018.16	38.7674
cxcr4	59	2015.08	58.0339	hif-1 alpha	42	2016.62	53
cholangiocarcinoma	59	2017.95	21.1864	photochemotherapy	42	2019.81	20.8333
endometrial neoplasms	59	2018.47	21.4407	antineoplastic agents	41	2016.12	37.8049
dclk1	54	2018.87	28.7222	lung cancer stem cells	40	2018.53	27.1
multiple myeloma	54	2016.15	19.7407	vascular endothelial growth factor a	39	2014.69	38.4359
pd-l1	49	2020.45	40.1633	erbb receptors	38	2016.47	32.4737
esophageal neoplasms	49	2017.39	21.1837	drug repositioning	38	2019.84	17.3947
atp-binding cassette transporters	47	2015.17	63.9362	survivin	34	2016.29	26.5
ferroptosis	47	2022.53	16.4468	rna interference	34	2015.18	33.9118
cisplatin resistance	44	2019.32	27.5	liposomes	33	2019.42	23.5758
carcinoma, ovarian epithelial	43	2018.47	20.4884	endothelial cells	32	2016.38	36.0625
sonic hedgehog	43	2015.23	44.1395	tyrosine protein kinase inhibitors	32	2016.53	22.4062
antibodies, monoclonal	41	2017.32	26.3415	histone deacetylase inhibitors	32	2017.25	32.0312
ac133 antigen	38	2013.87	44.1579	melatonin	32	2018.22	21.8438
cd90	38	2016.5	33.3421	radiation, ionizing	31	2016.03	26.5161
disulfiram	38	2018.37	43.6316	tumor-growth	30	2017.1	26.9333
chemosensitivity	36	2017.33	41.4167
thyroid neoplasms	35	2018.74	17.9714
overall survival	34	2018.38	16.0294
adenocarcinoma	34	2016.09	21.7647
sarcoma	34	2016.59	33.9118
tcga	33	2021.15	14.6061
mrnasi	33	2021.27	15.7879
cd166	33	2016.79	31.7273
nrf2	32	2019.47	26.625
differentiation therapy	30	2018.1	17.0667
